# Supplementary material for: Honey, Gellan Gum, and Hyaluronic Acid as Therapeutic Approaches for Skin Regeneration
Source: Biomedicines. 2025 Feb 18;13(2):508. doi: 10.3390/biomedicines13020508 (PMC11853393; doi:10.3390/biomedicines13020508)
Supplement: Supplementary file 1 [file biomedicines-13-00508-s001.zip]

Archive with 1 entries (1 files):
- biomedicines-3456768-supplementary.pdf
